# Supplementary material for: The Role of Meprins on the Brain Extracellular Matrix and Perineuronal Nets
Source: FASEB J. 2026 Jul 2;40(13):e72097. doi: 10.1096/fj.202601333R (PMC13329426; doi:10.1096/fj.202601333R)
Supplement: Supplementary file 1 — Data S1: fsb272097‐sup‐0001‐FiguresS1‐S5.zip. [file FSB2-40-e72097-s001.zip]

Archive with 6 entries (6 files):
- 202601333R-sup-0004-SI_Figure-S01.tif
- 202601333R-sup-0005-SI_Figure-S02.pdf
- 202601333R-sup-0006-SI_Figure-S03.tif
- 202601333R-sup-0007-SI_Figure-S04.tif
- 202601333R-sup-0008-SI_Figure-S05.tif
- Supporting information.docx
